# Supplementary material for: A Review of Unreduced Gametes and Neopolyploids in Alfalfa: How to Fill the Gap between Well-Established Meiotic Mutants and Next-Generation Genomic Resources
Source: Plants (Basel). 2021 May 17;10(5):999. doi: 10.3390/plants10050999 (PMC8156078; doi:10.3390/plants10050999)
Supplement: Supplementary file 1 [file plants-10-00999-s001.zip]

Archive with 1 entries (1 files):
- plants-1200582-supplementary.xlsx
