# Supplementary material for: A Review of Unreduced Gametes and Neopolyploids in Alfalfa: How to Fill the Gap between Well-Established Meiotic Mutants and Next-Generation Genomic Resources
Source: Plants (Basel). 2021 May 17;10(5):999. doi: 10.3390/plants10050999 (PMC8156078; doi:10.3390/plants10050999)
Supplement: Supplementary file 1 [file plants-10-00999-s001.zip › plants-1200582-supplementary.xlsx]

## Sheet: Table S1
Supplementary Table 1. Results of wide-crosses and auxin treatments on DTA plants. Auxin data are referred only to NAA treatments because 2-4 D and 2-4-5 T were ineffective [56].
DTA Plants code	Auxin treatments			Wide-crosses
	TF(1)	Pod-set	Seed-set	PF(2)	Pod-set	Seed-set
b1	52	0.04	0.134	25	0	0
b2	50	0.04	0.100	45	0.07	0.111
b3	42	0.07	0.129	35	0	0
b4	48	0	0	-	-	-
b5	49	0	0	-	-	-
b6	52	0	0	-	-	-
b8	43	0.07	0.139	47	0.07	0.128
c3	55	0	0	-	-	-
c6	51	0	0	-	-	-
c7	66	0	0	-	-	-
c9	39	0	0	-	-	-
d1	48	0	0	-	-	-
d2	49	0	0	-	-	-
e1	48	0	0	-	-	-
f1	51	0	0	-	-	-

## Sheet: Table S2
Supplementary Table 2. Identification of candidate genes involved in unreduced gametes production in M. sativa. Nine proteins belonging to A. thaliana were selected for their direct involvement in unreduced male and/or female gametes production (defect type), through first division restitution (FDR) or second division restitution (SDR) events. Forty-seven putative orthologs were then retrieved fr…
		Genomic data				Trascriptomic DATA
		Allele-aware chromosome-level genome assembly and efficient transgene-free genome editing for the autotetraploid cultivated alfalfa				The Medicago sativa gene index 1.2: a web-accessible gene expression atlas for investigating expression differences between Medicago sativa subspecies
						1st Best match												2nd Best match												3rd Best match												4th Best match
TAIR ID	Gene Name - TAIR	Gene locus	Chromosome location	Bit	e-value	sseqid	pident	length	mismatch	gapopen	qstart	qend	sstart	send	evalue	bitscore	qlen	sseqid	pident	length	mismatch	gapopen	qstart	qend	sstart	send	evalue	bitscore	qlen	sseqid	pident	length	mismatch	gapopen	qstart	qend	sstart	send	evalue	bitscore	qlen	sseqid	pident	length	mismatch	gapopen	qstart	qend	sstart
AT5G51330	DYAD, SWI1, SWITCH1	MS.gene066919	locus=chr8.4:54916794:54921119:+	389	5e-124	MSAD_308971	98759	725	9	0	1	725	2	726	0.0	1481	725	MSAD_242787	99717	706	2	0	20	725	11	716	0.0	1455	725
		MS.gene59890	locus=chr8.3:53256752:53261288:+	387	3e-123	MSAD_308971	92000	725	52	4	1	719	2	726	0.0	1279	719	MSAD_242787	92068	706	50	4	20	719	11	716	0.0	1258	719
		MS.gene016283	locus=chr8.2:55798196:55803048:+	387	3e-123	MSAD_308971	92000	725	52	4	1	719	2	726	0.0	1279	719	MSAD_242787	92068	706	50	4	20	719	11	716	0.0	1258	719
		MS.gene067251	locus=chr8.1:59242387:59246708:+	370	1e-116	MSAD_308971	96552	725	19	2	1	719	2	726	0.0	1438	719	MSAD_242787	96176	706	21	2	20	719	11	716	0.0	1392	719
AT3G48750	CDKA;1, CELL DIVISION CONTROL 2	MS.gene35086	locus=chr4.4:20078166:20083261:+	520	0.0	MSAD_325109	100000	294	0	0	1	294	1	294	0.0	610	294	MSAD_253844	100000	294	0	0	1	294	1	294	0.0	610	294
		MS.gene28739	locus=chr4.3:19623057:19628110:+	520	0.0	MSAD_325109	100000	294	0	0	1	294	1	294	0.0	610	294	MSAD_253844	100000	294	0	0	1	294	1	294	0.0	610	294
		MS.gene36424	locus=chr4.1:19045047:19050323:+	520	0.0	MSAD_325109	100000	294	0	0	1	294	1	294	0.0	610	294	MSAD_253844	100000	294	0	0	1	294	1	294	0.0	610	294
		MS.gene67884	locus=chr2.4:58027944:58033275:+	520	0.0	MSAD_299311	100000	294	0	0	1	294	1	294	0.0	610	294	MSAD_218596	100000	294	0	0	1	294	1	294	0.0	610	294
		MS.gene55900	locus=chr2.3:58067970:58073336:+	520	0.0	MSAD_299311	100000	294	0	0	1	294	1	294	0.0	610	294	MSAD_218596	100000	294	0	0	1	294	1	294	0.0	610	294
		MS.gene00063	locus=chr2.1:59976564:59981926:+	520	0.0	MSAD_299311	100000	294	0	0	1	294	1	294	0.0	610	294	MSAD_218596	100000	294	0	0	1	294	1	294	0.0	610	294
		MS.gene028366	locus=chr4.2:18145863:18155442:+	518	0.0	MSAD_325109	99658	292	1	0	5	296	3	294	0.0	604	296	MSAD_253844	99658	292	1	0	5	296	3	294	0.0	604	296
AT1G77390	CYCA1;2, TAM, TARDY ASYNCHRONOUS MEIOSIS	MS.gene46260	locus=chr3.1:71321968:71325020:+	421	5e-142	MSAD_316334	99380	484	2	1	1	484	19	501	0.0	987	484
		MS.gene013782	locus=chr3.4:81562315:81565365:+	421	5e-142	MSAD_316334	99793	483	1	0	1	483	19	501	0.0	994	483
		MS.gene02568	locus=chr3.2:75354545:75357651:+	420	2e-141	MSAD_316334	99601	501	2	0	1	501	1	501	0.0	1026	501
		MS.gene03197	locus=chr3.3:73832495:73835584:+	400	4e-134	MSAD_316334	99380	484	2	1	1	484	19	501	0.0	986	484
		MS.gene02569	locus=chr3.2:75346051:75351013:+	386	3e-128	MSAD_316333	95171	497	23	1	17	512	16	512	0.0	975	512	MSAD_214796	91089	505	23	2	17	512	16	507	0.0	929	512
AT3G57860	GIG1, GIGAS CELL 1, OMISSION OF SECOND DIVISION, OSD1	MS.gene017947	locus=chr7.1:14816487:14818108:-	119	3e-31	MSAD_259667	99582	239	1	0	1	239	1	239	2.82e-171	476	239	MSAD_259662	99163	239	2	0	1	239	543	781	7.70e-164	477	239
		MS.gene072366	locus=chr7.4:16141569:16143192:-	115	5e-30	MSAD_259667	99582	239	1	0	1	239	1	239	1.05e-171	478	239	MSAD_259662	99163	239	2	0	1	239	543	781	2.85e-164	478	239
		MS.gene50450	locus=chr7.2:16366697:16368245:+	115	5e-30	MSAD_259667	99582	239	1	0	1	239	1	239	1.05e-171	478	239	MSAD_259662	99163	239	2	0	1	239	543	781	2.85e-164	478	239
AT1G34355	ATPS1, PARALLEL SPINDLE 1, PS1	MS.gene006027	locus=chr1.3:66847669:66851897:+	220	1e-57	MSAD_236607	77.7 + 98,2								0.0	1189+1139	1055	MSAD_225312	77.7 + 98,2								0.0	1176+1140	1055
		MS.gene041728	locus=chr1.1:69266166:69270765:+	214	1e-55	MSAD_225312	99830	1178	1	1	1	1177	1	1178	0.0	2414	1177	MSAD_236607	99065	1177	11	0	1	1177	1	1177	0.0	2394	1177
		MS.gene33974	locus=chr1.4:74774792:74779379:+	214	2e-55	MSAD_225312	99660	1178	1	1	1	1175	1	1178	0.0	2410	1175	MSAD_236607	98727	1178	11	2	1	1175	1	1177	0.0	2377	1175
		MS.gene60815	locus=chr1.2:72359907:72364574:-	209	9e-54	MSAD_236607	95399	1217	9	3	1	1210	1	1177	0.0	2357	1210	MSAD_225312	94663	1218	17	3	1	1210	1	1178	0.0	2334	1210
AT1G06660	JASON	MS.gene019180	locus=chr3.3:37242000:37246770:+	254	1e-77	MSAD_324822	99548	442	2	0	1	442	25	466	0.0	915	442	MSAD_301063	98869	442	5	0	1	442	25	466	0.0	907	442
		MS.gene000509	locus=chr3.2:38203759:38208532:+	249	9e-76	MSAD_324822	99548	442	2	0	1	442	25	466	0.0	917	442	MSAD_301063	98869	442	5	0	1	442	25	466	0.0	909	442
		MS.gene69498	locus=chr3.1:32184678:32189453:+	246	1e-74	MSAD_324822	99774	442	1	0	1	442	25	466	0.0	915	442	MSAD_301063	99095	442	4	0	1	442	25	466	0.0	908	442
		MS.gene038276	locus=chr5.4:71663416:71666698:+	244	2e-73	MSAD_213698	99366	473	3	0	1	473	1	473	0.0	974	473	MSAD_330161	97886	473	10	0	1	473	1	473	0.0	960	473
		MS.gene47715	locus=chr5.3:73095544:73098866:+	243	5e-73	MSAD_330161	99154	473	4	0	1	473	1	473	0.0	973	473	MSAD_213698	97674	473	11	0	1	473	1	473	0.0	954	473
		MS.gene22197	locus=chr3.4:40683995:40687610:+	241	8e-73	MSAD_324822	99754	406	1	0	16	421	61	466	0.0	837	421	MSAD_301063	99754	406	1	0	16	421	61	466	0.0	837	421
		MS.gene48029	locus=chr5.2:76918573:76921857:+	242	1e-72	MSAD_330161	99577	473	2	0	1	473	1	473	0.0	975	473	MSAD_213698	97252	473	13	0	1	473	1	473	0.0	951	473
		MS.gene017059	locus=chr5.1:72228688:72232004:+	241	4e-72	MSAD_330161	98520	473	7	0	1	473	1	473	0.0	964	473	MSAD_213698	97886	473	10	0	1	473	1	473	0.0	956	473
AT3G43210	ARABIDOPSIS NPK1-ACTIVATING KINESIN 2, ATNACK2, NACK2, NPK1-ACTIVATING KINESIN 2, TES, TETRASPORE, STUD	MS.gene26619	locus=chr8.4:10628350:10634504:+	1160	0.0	MSAD_280910	99568	926	1	1	1	926	29	951	0.0	1908	926	MSAD_270495	88445	926	25	5	1	926	29	872	0.0	1645	926
		MS.gene26706	locus=chr8.4:10562266:10568214:+	1158	0.0	MSAD_280910	99676	926	0	1	1	926	29	951	0.0	1909	926	MSAD_270495	88553	926	24	5	1	926	29	872	0.0	1647	926
		MS.gene030239	locus=chr8.2:8396854:8403224:+	1157	0.0	MSAD_280910	99581	954	1	1	1	954	1	951	0.0	1966	954	MSAD_270495	89203	954	21	6	1	954	1	872	0.0	1707	954
		MS.gene042382	locus=chr6.2:80440119:80444587:-	1054	0.0	MSAD_264334	99585	964	4	0	1	964	1	964	0.0	1995	964	MSAD_234901	98963	964	10	0	1	964	1	964	0.0	1985	964
		MS.gene81904	locus=chr6.4:55474315:55478796:-	1052	0.0	MSAD_264334	100000	964	0	0	1	964	1	964	0.0	2004	964	MSAD_234901	99066	964	9	0	1	964	1	964	0.0	1989	964
		MS.gene05369	locus=chr6.3:75906302:75910729:-	1050	0.0	MSAD_264334	99378	964	6	0	1	964	1	964	0.0	1990	964	MSAD_234901	98963	964	10	0	1	964	1	964	0.0	1985	964
		MS.gene012173	locus=chr8.4:10453121:10458270:+	825	0.0	MSAD_280910	99723	723	2	0	1	723	23	745	0.0	1483	763	MSAD_270495	89488	723	24	4	1	723	23	693	0.0	1295	763
AT3G13170	ATSPO11-1, SPO11-1, SPORULATION 11-1	MS.gene63906	locus=chr5.1:76040058:76043612:+	520	0.0	MSAD_256423	92658	395	1	1	1	367	15	409	0.0	746	367	MSAD_243443	86802	394	25	2	1	367	13	406	0.0	701	367	MSAD_256426	89589	365	22	1	1	365	13	361	0.0	677	367	MSAD_243438	81356	413	12	4	1	367	14
AT5G05490	ATREC8, DETERMINATE, INFERTILE 1, DIF1, REC8, SYN1, SYNAPTIC 1	MS.gene29556	locus=chr5.2:69210491:69215440:-	364	2e-116	MSAD_301520	94530	585	22	3	1	581	1	579	0.0	1079	581
		MS.gene32484	locus=chr5.1:63188293:63193396:-	363	7e-116	MSAD_301520	94530	585	22	3	1	581	1	579	0.0	1079	581
		MS.gene80251	locus=chr5.3:65723958:65728860:-	338	4e-106	MSAD_301520	100000	579	0	0	1	579	1	579	0.0	1196	579
		MS.gene94220	locus=chr5.4:65882911:65887820:-	335	4e-105	MSAD_276303	98273	579	2	3	1	572	19	596	0.0	1156	572	MSAD_221382	98246	570	5	2	1	565	19	588	0.0	1144	572
		MS.gene071227	locus=chr5.1:65389819:65394690:-	334	9e-105	MSAD_276303	98273	579	2	3	1	572	19	596	0.0	1158	572	MSAD_221382	98246	570	5	2	1	565	19	588	0.0	1145	572
		MS.gene29681	locus=chr5.3:67343571:67348425:-	333	2e-104	MSAD_276303	98446	579	1	3	1	572	19	596	0.0	1161	572	MSAD_221382	98421	570	4	2	1	565	19	588	0.0	1148	572
		MS.gene80593	locus=chr5.4:63888323:63893235:-	330	3e-103	MSAD_301520	97755	579	13	0	1	579	1	579	0.0	1165	579
		MS.gene017435	locus=chr5.1:61455479:61460586:+	326	1e-101	MSAD_301520	92662	586	27	4	1	577	1	579	0.0	1042	577
[truncated: 4 more columns]

## Sheet: Table S3
Supplementary Table 3. Relative abundance of 28 transcripts putatively corresponding to the 47 protein sequences from Table 1 and Supplementary Table F1 (BLASTp; http://blast.ncbi.nlm.nih.gov/Blast.cgi, Table F1 and Supplementary Table F1) evaluated in six different tissues (roots, root nodules, leaves, flowers, elongating stem internodes, and post-elongation stem internodes) and two genotypes (B…
Transcript	Annotation	B47_Elongated_Stem	B47_Flower	B47_Leaf	B47_Nodule	B47_Pre_Elongated_Stem	B47_Root	F56_Elongated_Stem	F56_Flower	F56_Leaf	F56_Nodule	F56_Pre_Elongated_Stem	F56_Root														F56_Leaf	F56_Nodule	F56_PES	F56_Root
MSAD_308971	SWITCH1	0.0112157	0	0	0	0	0	0	0.0693884	0.0490149	0.0167567	0	0
MSAD_325109	CDKA;1	18.8837	9.60064	10.5526	9.84999	14.8369	10.9853	17.5133	7.13185	6.89008	8.39523	12.229	9.34335
MSAD_299311	CDKA;1	18.445	10.1719	11.7895	12.3189	16.8271	11.4654	30.338	14.9498	19.7542	16.7425	27.8204	19.6809
MSAD_316334	CYCA1;2/TAM	4.70603	5.27948	13.53	2.49024	6.07881	5.09064	4.40676	7.92479	18.0631	3.07346	7.46122	5.32517
MSAD_316333	CYCA1;2/TAM	0	0	0	0	0	0	0.0330568	0	0	0	0	0
MSAD_259667	GIG1/OSD1	20.4371	1.43203	0.00307116	18.5551	11.2626	20.8219	22.7723	1.23896	0.234795	23.0649	13.5104	26.8296
MSAD_236607	ATPS1	0.74783	0.393335	0.0860242	0.876576	0.784906	1.24138	0.890577	0.205904	0.200109	0.488345	0.834049	1.13636
MSAD_225312	ATPS1	1.42479	0.628013	0.104917	0.749947	0.642134	1.9322	0.998312	0.648879	0.159071	0.718001	0.634947	1.70247
MSAD_324822	JASON	3.24254	2.02579	0.677998	2.10053	4.31559	3.23341	3.25986	1.35003	0.264916	1.84678	3.29257	2.75883
MSAD_213698	JASON	0.728897	0.192488	0.0227379	0.240004	0.415886	0.383488	0.695191	0.278791	0	0.251605	0.335086	0.518649
MSAD_330161	JASON	1.04458	0.40704	0.0175702	0.552164	0.858912	0.849653	1.17415	0.428446	0.0425349	0.388366	0.562935	1.11019
MSAD_280910	NACK2/TES	1.935	0.430922	0	0.775016	0.784696	2.42272	1.75658	0.598457	0.0256213	0.559696	1.05811	2.51047
MSAD_264334	NACK2/TES	5.4865	1.72585	0.0320718	2.92115	3.77465	7.96299	5.55536	1.96816	0.109182	2.135	5.26183	8.08193
MSAD_256423	ATSPO11-1	0.0586286	0.0481835	0.0340884	0.0416633	0	0.0336225	0	0.0267886	0.0666779	0	0.0304878	0.0956167
MSAD_301520	REC8	0.23388	0.231723	0.466719	0.401209	0.146469	1.29185	0.092432	0.164117	0.23279	0.111069	0.161798	0.0430879
MSAD_276303	REC8	0.0894119	0.0347835	0	0.487346	0.0165342	0.090144	0.0259151	0.0727396	0	0.265639	0.0513478	0.0151471
MSAD_242787	SWITCH1	0.0107811	0.100345	0.0184898	0	0.0533364	0	0.0167986	0.0798458	0.0471028	0.0150349	0.0174337	0.0122263
MSAD_253844	CDKA;1	4.91715	2.80923	2.70835	4.03974	5.31374	3.00476	11.9552	4.81309	5.4985	7.11078	9.10462	5.77673
MSAD_218596	CDKA;1	38.8854	20.7256	25.8296	20.5111	35.6977	25.2231	33.4456	17.7777	22.2046	17.505	24.9995	21.6142
MSAD_256426	ATSPO11-1	0	0	0	0	0	0	0.0665446	0	0	0.0542329	0	0
MSAD_243438	ATSPO11-1	0.0164724	0.132918	0	0	0	0.0159591	0	0.0385518	0	0.0246103	0.0705641	0.0410176
MSAD_214796	CYCA1;2/TAM	0	0.0194441	0	0	0	0	0	0.0187826	0	0	0.0241016	0
MSAD_259662	GIG1/OSD1	0.395085	75.2824	0.231616	4.54221	0.320491	5.00007	0.750619	108.691	0	1.2753	0.55932	7.31974
MSAD_301063	JASON	3.19694	1.89392	0.376022	2.01389	4.23096	3.03878	5.74498	1.93044	0.665455	3.10991	5.76946	4.80574
MSAD_270495	NACK2/TES	0.845412	0.412098	0.075203	0.281442	0.140875	0.727545	0.824964	0.0633491	0	0.568371	0.439146	1.59164
MSAD_234901	NACK2/TES	1.67411	0.512823	0.028648	0.615565	1.09097	2.48099	1.09376	0.404151	0	0.511432	1.19041	2.02038
MSAD_243443	ATSPO11-1	0	0.0448723	0	0	0	0	0.0676533	0.498871	0	0.0210136	0.0203548	0.0369143
MSAD_221382	REC8	0.0147226	0	0.0681659	0.170109	0	0.0179858	0.020277	0.0160633	0.0630048	0.166122	0.0420875	0.0159403
